# Supplementary material for: Oxidative Stress and Lipid Accumulation Augments Cell Death in LDLR-Deficient RPE Cells and Ldlr −/− Mice
Source: Cells. 2022 Dec 22;12(1):43. doi: 10.3390/cells12010043 (PMC9818299; doi:10.3390/cells12010043)
Supplement: Supplementary file 1 [file cells-12-00043-s001.zip]

Archive with 1 entries (1 files):
- cells-1996480-supplementary.pdf
